# Supplementary material for: The Multi-Omics Analysis Revealed a Metabolic Regulatory System of Cecum in Rabbit with Diarrhea
Source: Animals (Basel). 2022 May 6;12(9):1194. doi: 10.3390/ani12091194 (PMC9099945; doi:10.3390/ani12091194)
Supplement: Supplementary file 1 [file animals-12-01194-s001.zip]

Archive with 4 entries (3 files):
- animals-1661203-supplementary/
- animals-1661203-supplementary/Supplementary Table S1.xlsx
- animals-1661203-supplementary/Supplementary Table S2.xlsx
- animals-1661203-supplementary/Supplementary Table S3.xlsx
