# Supplementary material for: The Multi-Omics Analysis Revealed a Metabolic Regulatory System of Cecum in Rabbit with Diarrhea
Source: Animals (Basel). 2022 May 6;12(9):1194. doi: 10.3390/ani12091194 (PMC9099945; doi:10.3390/ani12091194)
Supplement: Supplementary file 1 [file animals-12-01194-s001.zip › animals-1661203-supplementary/Supplementary Table S1.xlsx]

## Sheet: Supplementary Table 1
Supplementary Table S1. Summary statistics of the 16S rRNA gene sequencing results
Group	Sample name	Number of valid reads	Average length (nt)	Total bases (nt)
Con_Ce	Con_Ce1	5216	1459	7613659
	Con_Ce2	5519	1457	8043651
	Con_Ce3	9948	1455	14481381
	Con_Ce4	5239	1457	7635534
	Con_Ce5	8013	1459	11692401
	Con_Ce6	8013	1459	11692401
Dia_Ce	Dia_Ce1	4685	1460	6843750
	Dia_Ce2	7079	1446	10242929
	Dia_Ce3	5926	1455	8626042
	Dia_Ce4	6471	1456	9427738
	Dia_Ce5	7370	1454	10718861
	Dia_Ce6	5590	1463	8180102
