# Supplementary material for: The Multi-Omics Analysis Revealed a Metabolic Regulatory System of Cecum in Rabbit with Diarrhea
Source: Animals (Basel). 2022 May 6;12(9):1194. doi: 10.3390/ani12091194 (PMC9099945; doi:10.3390/ani12091194)
Supplement: Supplementary file 1 [file animals-12-01194-s001.zip › animals-1661203-supplementary/Supplementary Table S2.xlsx]

## Sheet: Sheet1
Supplementary Table S2. Relative abundances of the top 11 components of the microbiota at the phylum level
phylum	Relative abundance (%)		SEM	P_value
	Con_Ce	Dia_Ce
Firmicutes	0.527967	0.225435	0.089	0.0069
Proteobacteria	0.003779	0.336546	0.137	0.037
Bacteroidetes	0.257181	0.248488	0.106	0.936
Verrucomicrobia	0.03099	0.134921	0.092	0.283
Tenericutes	0.03836	0.021542	0.017	0.356
Actinobacteria	0.000945	0.000756	0.000722	0.799
Melainabacteria	0.002268	0.000567	0.001	0.148
unidentified_Bacteria	0.008692	0.005858	0.007	0.708
Synergistetes	0	0.002457	0.002	0.134
Cyanobacteria	0	0.004346	0.003	0.163
Others	0.129819	0.019085	0.023	0.000761
