# Supplementary material for: The Multi-Omics Analysis Revealed a Metabolic Regulatory System of Cecum in Rabbit with Diarrhea
Source: Animals (Basel). 2022 May 6;12(9):1194. doi: 10.3390/ani12091194 (PMC9099945; doi:10.3390/ani12091194)
Supplement: Supplementary file 1 [file animals-12-01194-s001.zip › animals-1661203-supplementary/Supplementary Table S3.xlsx]

## Sheet: Sheet1
Supplementary Table S3. Summary statistics of the RNA sequencing results
Group	Sample name	Number of raw reads	Number of high-quality reads	Clean bases (G)	Error rate (%)	Q20 (%)	Q30 (%)	GC content (%)	Total Mapping rate (%)
Dia_Ce	M_B_1	48313798	47079708	7.06G	0.03	97.37	93.12	47.66	88.85
	M_B_2	41740030	40705516	6.11G	0.03	97.93	94.17	52.72	88.97
	M_B_3	45547076	44406510	6.66G	0.03	97.84	93.96	53.55	87.79
Con_Ce	M_Z_1	44674116	43584230	6.54G	0.03	97.59	93.46	48.72	88.92
	M_Z_2	41528492	40285156	6.04G	0.03	97.54	93.46	48.83	86.5
	M_Z_3	47729188	46651768	7.0G	0.03	97.8	93.93	53.01	84.89
